# Supplementary material for: Health System Outcomes in BRICS Countries and Their Association With the Economic Context
Source: Front Public Health. 2020 Mar 31;8:80. doi: 10.3389/fpubh.2020.00080 (PMC7136407; doi:10.3389/fpubh.2020.00080)
Supplement: Supplementary file 1 [file Data_Sheet_1.XLS]

## Sheet: Arkusz1
Full set of data being subject for the analysis, with missing data supplemented
Country	year	synthetic measure value	Immunization, BCG (% of one-year-old children)	Immunization, DPT (% of children ages 12-23 months)	Immunization, HepB3 (% of one-year-old children)	Immunization, measles (% of children ages 12-23 months)	Immunization, Pol3 (% of one-year-old children)	Life expectancy at birth, total (years)	Tuberculosis case detection rate (%, all forms)	Mortality rate, infant (per 1,000 live births)	Maternal mortality ratio (modeled estimate, per 100,000 live births)	Current health expenditure (% of GDP)	Current health expenditure per capita (current US$)	Current health expenditure per capita, PPP (current international $)	Domestic general government health expenditure (% of current health expenditure)	Domestic general government health expenditure (% of GDP)	Domestic general government health expenditure (% of general government expenditure)	GDP per capita, PPP (current international $)	GDP growth (annual %)	Unemployment, total (% of total labor force) (modeled ILO estimate)	Inflation, consumer prices (annual %)	Services, value added (% of GDP)	Industry (including construction), value added (% of GDP)	Agriculture, forestry, and fishing, value added (% of GDP)
BRASIL	2000	0.93116	99	98	94	99	99	70.055	87	30.4	66	6.56182	245.357	591.384	25.8655	1.69725	4.922	9073.98	4.38795	9.894	7.04414	58.2519	23.0066	4.75046
	2001	0.934887	99	98	91	99	99	70.486	87	28.6	61	6.72983	212.008	620.251	25.3814	1.70813	4.71411	9274.25	1.3899	9.61	6.84036	57.7137	22.6395	4.80104
	2002	0.930113	99	99	92	96	99	70.896	87	26.8	62	8.18189	231.333	777.876	39.0712	3.19676	8.20762	9582	3.05346	9.371	8.45016	57.3481	22.4953	5.47527
	2003	0.931077	99	99	97	97	99	71.29	87	25.2	63	7.84622	239.788	759.593	40.3012	3.16212	7.70604	9747.94	1.14083	9.991	14.7149	56.3578	23.0838	6.16718
	2004	0.931856	99	99	96	97	99	71.67	87	23.6	66	8.06186	291.699	837.516	42.1477	3.39789	8.87505	10460.6	5.75996	9.105	6.59719	54.9205	24.3066	5.66531
	2005	0.926781	99	99	98	98	99	72.04	87	22.1	67	8.25107	393.168	902.622	43.0956	3.55585	8.92733	11005	3.20213	9.568	6.86954	56.0759	24.1726	4.65117
	2006	0.927284	99	99	99	99	99	72.405	87	20.8	68	8.34044	488.2	966.795	43.4853	3.62686	9.24042	11659.4	3.96199	8.639	4.18357	57.1381	23.544	4.37004
	2007	0.926036	99	99	99	99	99	72.768	87	19.5	67	8.27788	604.982	1034.28	42.9729	3.55725	9.44612	12568.2	6.06987	8.327	3.64127	57.7262	23.1254	4.41692
	2008	0.921128	99	99	96	99	99	73.129	87	18.5	66	8.11639	712.829	1075.83	44.4393	3.60687	9.63448	13332.1	5.0942	7.343	5.67859	56.8049	23.0853	4.56785
	2009	0.921683	99	99	99	99	99	73.488	87	17.5	65	8.44724	721.845	1115.3	44.4585	3.75551	10.1113	13288.4	-0.125812	8.522	4.88803	59.1451	21.8786	4.47677
	2010	0.915399	99	99	96	99	99	73.838	87	16.7	65	9.72347	1090.78	1384.37	35.2692	3.42939	8.83493	14320.4	7.52823	7.726	5.03873	57.6129	23.268	4.11576
	2011	0.922311	99	99	98	99	98	74.174	87	16	59	9.78309	1288.08	1464.74	36.0266	3.52452	9.37924	15062	3.97442	6.917	6.63637	57.5682	23.1021	4.34203
	2012	0.894006	99	95	96	99	96	74.488	87	15.4	60	10.0392	1234.05	1545.78	35.5196	3.56588	9.579	15506.6	1.92118	7.193	5.40355	58.7336	22.1336	4.16833
	2013	0.891559	99	97	96	98	96	74.777	87	14.9	48	10.2385	1250.56	1634.55	34.7508	3.55796	9.49946	16111.4	3.00482	6.985	6.20434	59.6788	21.2248	4.50689
	2014	0.850216	99	93	96	97	96	75.042	87	14.5	46	10.8198	1301.1	1751.74	33.8744	3.66515	9.68407	16358.4	0.503956	6.67	6.32915	61.251	20.4725	4.32561
	2015	0.870751	99	96	96	96	98	75.284	87	14	44	11.4647	1003	1788.72	33.1583	3.80151	9.8956	15813.9	-3.54576	8.437	9.02981	62.3079	19.36	4.31915
	2016	0.680339	90	89	89	95	72	75.509	87	14.6	51.125	11.7715	1015.93	1777.47	33.2239	3.91096	9.89572	15331.6	-3.30545	11.609	8.73913	63.1994	18.3528	4.89301
	2017	0.791023	90	89	93	97	91	75.723	87	13.2	49.9853	11.5838	1407.71	1913.2	37.0548	4.16442	10.8982	15662.2	1.06386	12.827	3.44637	63.0818	18.3532	4.63471
CHINA	2000	0.638945	84	85	60	84	86	71.955	33	30.1	58	4.47341	42.3537	129.499	21.9964	0.983046	6.08984	2936.29	8.49151	3.3	0.347806	39.7865	45.5373	14.6762
	2001	0.653972	85	86	65	85	86	72.401	35	28.2	56	4.21248	43.8588	134.388	22.9176	0.967205	5.58924	3227.42	8.33991	3.8	0.719132	41.222	44.7946	13.9835
	2002	0.663328	85	86	70	85	86	72.84	35	26.2	54	4.34348	49.4168	152.816	25.3858	1.10384	6.0258	3553.92	9.13065	4.2	-0.731976	42.2468	44.4517	13.3015
	2003	0.680988	85	86	75	85	87	73.257	48	24.1	52	4.38032	56.0328	172.245	28.3737	1.24286	6.87653	3958.47	10.0356	4.6	1.1276	42.027	45.624	12.349
	2004	0.749162	92.25	86	79	86	93	73.642	64	22.2	50	4.2569	63.699	188.108	30.244	1.28746	7.26606	4449.56	10.1112	4.5	3.82464	41.182	45.9014	12.9166
	2005	0.765381	92.4	86	84	86	93.15	73.987	74	20.3	48	4.14222	72.3621	210.166	32.7577	1.3569	7.48883	5081.05	11.3958	4.5	1.77642	41.3347	47.0238	11.6415
	2006	0.828167	92.55	93	91	93	93.3	74.291	80	18.6	45	3.91871	81.7903	229.243	35.1399	1.37703	7.56382	5867.8	12.7195	4.4	1.64943	41.8157	47.5586	10.6258
	2007	0.849106	92.7	94	92	94	93.45	74.562	85	17.1	43	3.65868	97.7469	248.922	39.0261	1.42784	7.90136	6847.07	14.2314	4.3	4.81677	42.8685	46.8853	10.2462
	2008	0.876231	92.85	97	95	97	93.6	74.808	87	15.8	40	3.87723	132.785	292.062	44.5224	1.72623	7.70858	7615.03	9.65429	4.6	5.92526	42.8586	46.9723	10.169
	2009	0.896984	93	99	99	99	93.75	75.032	87	14.6	38	4.32182	163.712	357.177	49.3983	2.13491	8.37523	8352.69	9.39981	4.7	-0.728171	44.4058	45.958	9.63618
	2010	0.956275	99	99	99	99	99	75.236	87	13.6	35	4.20799	187.733	384.196	51.9062	2.18421	8.75092	9303.73	10.6361	4.5	3.17533	44.1762	46.4986	9.32516
	2011	0.962751	99	99	99	99	99	75.425	87	12.6	33	4.32551	237.934	438.563	53.7221	2.32376	8.60285	10355.5	9.55091	4.5	5.5539	44.2923	46.53	9.17764
	2012	0.966647	99	99	99	99	99	75.602	87	11.6	31	4.5494	283.522	507.787	55.7353	2.53562	9.03729	11328.3	7.85963	4.6	2.61953	45.4625	45.4238	9.11369
	2013	0.962271	99	99	99	99	99	75.769	87	10.8	29	4.71002	328.185	573.479	57.0503	2.68708	9.41684	12361.4	7.76862	4.6	2.62105	46.8797	44.1775	8.9429
	2014	0.956721	99	99	99	99	99	75.932	87	10	28	4.77323	361.724	632.755	58.4155	2.7883	9.62654	13446.4	7.29952	4.6	1.92164	48.0418	43.284	8.67425
	2015	0.955739	99	99	99	99	99	76.092	87	9.2	27	4.88872	392.846	703.495	60.181	2.94208	9.39328	14455	6.90532	4.6	1.43702	50.4638	41.1142	8.42204
	2016	0.949552	99	99	99	99	99	76.252	87	8.6	22.925	4.98188	398.332	761.488	58.0153	2.89025	9.05126	15513.3	6.73668	4.5	2	51.803	40.0707	8.12625
	2017	0.952229	99	99	99	99	99	76.41	87	8	20.7176	4.70696	400.661	719.513	66.8842	3.12899	10.0869	16782.2	6.75701	4.4	1.59314	51.8928	40.5411	7.56615
INDIA	2000	0.0510452	74	58	7.6	56	57	62.582	37	66.7	374	4.03493	18.5643	82.2938	20.6801	0.83443	3.29074	2156.69	3.84099	2.731	4.00944	42.5002	27.275	21.609
	2001	0.0499766	75	59	7.4	57	58	62.977	35	64.4	354	4.26278	19.8628	91.6087	18.8769	0.804681	3.1751	2270.72	4.82397	2.868	3.77929	43.7674	26.4422	21.6205
	2002	0.054348	75	59	7.2	56	58	63.368	34	62.2	335	4.24017	20.3007	94.4257	18.1644	0.770202	2.86857	2354.27	3.80398	3.052	4.29715	44.759	27.6111	19.5367
	2003	0.0577468	77	61	7	60	57	63.759	34	60	316	4.00848	22.0672	96.588	18.7164	0.750243	2.74544	2544.11	7.86038	3.182	3.80586	44.8836	27.4404	19.5806
	2004	0.134414	83.6131	63	6	86	61.9702	64.154	36	57.8	298	3.95739	25.1422	104.042	17.9824	0.711635	2.81008	2774.42	7.92294	3.098	3.76725	44.1148	29.2191	17.8147
	2005	0.135297	84.0512	65	8	86	62.8155	64.556	36	55.7	280	3.79116	27.7514	110.663	20.1267	0.763037	3.03289	3039.13	7.92343	3.102	4.24634	44.4429	29.5338	17.6202
	2006	0.162385	84.4893	65	6	93	63.6607	64.966	39	53.7	265	3.63478	29.6516	117.652	20.5062	0.745353	2.95241	3331.59	8.06073	2.737	5.79652	44.0432	30.9272	16.8094
	2007	0.173179	84.9274	64	6	94	64.506	65.383	41	51.6	250	3.51754	35.9635	126.418	20.8989	0.735127	2.95841	3628	7.66082	2.399	6.37288	44.0082	30.9032	16.7501
	2008	0.18732	85.3655	70	29	97	65.3512	65.802	43	49.5	237	3.51468	37.9936	131.852	22.6273	0.795279	2.97089	3757.29	3.0867	2.268	8.34927	45.8825	31.1367	16.7909
	2009	0.199009	85.8036	74	37	99	66.1964	66.219	44	47.4	225	3.48538	38.4124	140.903	25.6102	0.892613	3.19392	4026.38	7.86188	2.475	10.8824	45.9849	31.1214	16.7443
	2010	0.236867	89	79	38	82	76	66.625	44	45.3	215	3.27212	45.2508	145.631	26.2063	0.857502	3.16941	4360.15	8.49759	2.444	11.9894	45.0337	30.7251	17.0265
	2011	0.27643	90	82	44	84	79	67.013	44	43.2	206	3.24634	48.7228	150.497	28.8731	0.937319	3.48778	4624.56	5.24131	2.519	8.85836	45.4421	30.1617	17.192
	2012	0.303174	90	82	73	83	79	67.377	44	41.1	197	3.32935	49.0514	163.687	27.9895	0.931869	3.51783	4909.58	5.45639	2.69	9.31245	46.3011	29.3985	16.8454
	2013	0.270318	91	83	70	83	82	67.714	43	39.1	189	3.74944	56.2185	196.865	23.0712	0.865042	3.09947	5252.27	6.38611	2.823	10.9076	46.6987	28.4049	17.1484
	2014	0.244191	89	85	79	85	84	68.021	56	37.2	181	3.61957	57.1511	205.894	23.664	0.856536	3.02726	5682.73	7.41023	2.765	6.35319	47.8224	27.6564	16.7919
	2015	0.334394	87	87	87	87	86	68.302	59	35.3	174	3.59771	58.9663	221.763	25.6401	0.922456	3.14427	6133.89	7.99625	2.782	5.87243	47.7837	27.3474	16.1745
	2016	0.405788	89	88	88	88	86	68.56	63	33.6	143.15	3.65833	62.7156	241.483	25.4267	0.930194	3.14427	6634.84	8.16953	2.73	4.94103	47.8226	26.6422	16.2498
	2017	0.464953	91	88	88	88	88	68.803	65	32	129.874	3.31314	65.1711	225.942	27.558	0.92818	3.23022	7168.99	7.16789	2.557	2.49089	48.451	26.4982	15.6195
RUSSIA	2000	0.83158	96	96	21.6667	97	97	65.4837	100	16.6	57	5.00587	95.4175	367.606	59.3567	2.97132	9.7213	6825.41	10.0001	10.581	20.7988	49.7177	33.919	5.75172
	2001	0.860382	96	96	43	97	97	65.3834	99	15.8	54	5.22819	118.122	414.326	58.0412	3.03451	9.67133	7361.38	5.10005	8.978	21.477	51.466	31.8374	5.87572
	2002	0.919141	97	97	81	98	97	65.1288	99	14.8	51	5.50623	140.776	475.883	58.2995	3.21011	9.51893	8037.5	4.69999	7.875	15.7887	53.8437	29.0564	5.56571
	2003	0.926009	97	96	94	98	97	65.0478	100	13.9	49	5.14926	164.678	512.198	58.0991	2.99167	9.203	9254.56	7.29995	8.21	13.6633	53.8175	28.6531	5.50295
	2004	0.931197	96.7381	97	96	98	98.1429	65.471	97	12.8	44	4.74707	209.249	521.941	58.7671	2.78971	9.44207	10226.8	7.19995	7.763	10.8886	50.6583	31.7022	4.90444
	2005	0.933396	96.9262	98	97	99	98.0357	65.5298	100	11.9	42	4.75844	271.987	604.028	61.1441	2.9095	9.90452	11822.4	6.39997	7.124	12.6853	48.806	32.6292	4.25592
	2006	0.939945	97.1143	98	98	99	97.9286	66.7276	99	11.1	36	4.75322	352.75	760.337	61.7298	2.93415	10.1322	14912.2	8.20007	7.055	9.66865	49.7215	31.7803	3.86131
	2007	0.944124	97.3024	98	98	99	97.8214	67.5868	99	10.3	34	4.73466	461.88	844.902	62.0542	2.93805	9.22401	16648.2	8.49998	6.002	9.0073	50.673	31.222	3.7789
	2008	0.945642	97.4905	98	98	99	97.7143	67.9493	99	9.7	32	4.88993	609.865	1056.88	62.6274	3.06244	9.59382	20163.6	5.19997	6.205	14.1108	50.6957	30.7869	3.75334
	2009	0.941897	97.6786	98	98	98	97.6071	68.6846	100	9.2	30	5.62815	516.699	1169.83	62.0669	3.49322	9.07606	19389.9	-7.79999	8.301	11.6473	53.7665	29.3269	4.08445
	2010	0.932619	96	97	97	98	98	68.8412	100	8.9	29	4.95722	567.378	1089.47	61.3791	3.0427	8.59383	20490.1	4.5	7.369	6.84939	53.1202	29.9996	3.3439
	2011	0.926096	95	97	97	98	97	69.6839	97	8.7	27	4.78151	684.753	1159.93	62.6506	2.99565	9.03167	24310	4.30003	6.536	8.44046	53.7557	29.2585	3.38578
	2012	0.930601	96	97	97	98	98	70.0722	96	8.4	26	4.93199	760.071	1269.75	63.7075	3.14205	9.24172	25784.6	3.70006	5.436	5.07474	54.0942	29.2563	3.20012
	2013	0.927148	96	97	97	98	98	70.5788	100	8.1	25	5.07075	811.169	1329.74	62.3806	3.16317	9.14695	26240.3	1.8	5.458	6.75467	55.9665	28.2052	3.16055
	2014	0.910978	96	97	97	98	97	70.7437	100	7.8	25	5.17099	742.285	1355.6	61.7865	3.19498	9.16429	25751.5	0.699999	5.16	7.82017	55.5554	28.0663	3.35988
	2015	0.918324	96	97	97	98	97	71.1834	100	7.3	25	5.277	501.853	1328.25	58.7185	3.09858	8.81615	24061.1	-2.30773	5.571	15.5344	56.0544	29.8874	3.8688
	2016	0.923907	96	97	97	98	97	71.6512	100	6.9	17.2	5.27113	469.131	1329.29	56.95	3.00191	8.23394	24072.3	0.329282	5.559	7.04244	56.7602	29.4617	3.85075
	2017	0.925813	95	97	97	98	96	72.119	98	6.5	14.9147	5.09856	802.599	1558.95	61.7081	3.1433	8.68318	25766.9	1.6302	5.212	3.68333	56.2645	30.4717	3.5508
SOUTH AFRICA	2000	0.444297	89	73	73	72	71	56.341	57	52.1	85	7.43742	221.783	562.333	36.7888	2.73614	10.8566	7719.26	4.2	30.229	5.33895	59.0705	29.0657	2.99475
	2001	0.398847	89	71	72	69	71	55.273	48	52.9	89	7.45109	195.196	583.586	36.2733	2.70275	10.7207	7994.26	2.69999	30.896	5.7019	58.4589	29.5504	3.21638
	2002	0.396816	89	70	72	65	70	54.299	61	53.6	95	6.88287	169.022	559.697	33.4394	2.30159	9.26925	8315.44	3.70038	33.473	9.49471	58.2647	29.693	3.38439
	2003	0.348376	89	69	71	62	70	53.481	58	53.5	102	6.91404	254.304	582.64	34.2263	2.36642	9.30649	8613.59	2.94908	32.456	5.67942	60.0857	28.0077	3.05235
	2004	0.298641	84.3929	74	76	62	71.2381	52.878	63	52.9	107	6.81141	322.716	608.986	41.3542	2.8168	11.0848	9136.41	4.55455	29.576	-0.69203	60.1254	27.3136	2.76347
	2005	0.285983	83.9107	79	79	62	70.9012	52.567	59	52	112	6.70576	354.062	643.838	41.0621	2.75352	9.77358	9796.15	5.27706	29.253	2.06285	60.1015	27.1374	2.38962
	2006	0.294739	83.4286	82	83	65	70.5643	52.614	64	50.5	119	6.58706	362.464	680.815	48.292	3.18102	11.5285	10524.3	5.6038	28.489	3.2439	60.7132	26.2356	2.33141
	2007	0.289168	82.9464	82	83	63	70.2274	53.01	65	47.2	126	6.43132	386	711.456	49.6227	3.19139	11.7439	11240.3	5.36048	26.666	6.17781	60.1748	26.5263	2.64337
	2008	0.247491	82.4643	79	76	67	69.8905	53.72	71	44.8	138	6.54576	372.355	753.947	50.6872	3.31786	11.572	11667.8	3.19105	22.433	10.0553	59.0687	28.2843	2.85948
	2009	0.208343	81.9821	76	74	70	69.5536	54.701	73	40.4	148	7.11459	413.074	804.078	50.5299	3.595	11.3374	11416	-1.53809	23.538	7.26456	60.5099	27.5836	2.71343
	2010	0.175151	70	72	71	64	72	55.888	73	38.4	154	7.41535	539.568	863.691	52.7776	3.91364	12.4453	11728.2	3.03973	24.693	4.06354	61.0192	27.3813	2.38737
	2011	0.180916	72	69	76	68	69	57.201	75	37.3	154	7.49732	597.359	908.58	54.4353	4.08119	13.2176	12179.2	3.28417	24.653	5.01716	60.8747	26.9425	2.28547
	2012	0.0975113	73	65	68	68	65	58.545	68	36.1	152	7.75255	579.749	964.437	54.9716	4.2617	13.5864	12488.2	2.21335	24.732	5.72394	61.2851	26.6811	2.16948
	2013	0.096106	73	73	70	66	73	59.83	68	34.2	145	7.72096	526.5	986.057	54.5425	4.21121	13.3291	12815.7	2.4852	24.569	5.7764	61.1674	26.6681	2.09776
	2014	0.0828235	77	77	80	71	77	60.993	68	32.5	140	7.93015	509.833	1032.94	53.7129	4.25951	13.3727	13090.5	1.84699	24.898	6.13602	61.0207	26.5451	2.17471
	2015	0.0651248	67	75	75	76	75	61.981	68	31.8	138	8.19779	470.797	1079.64	53.5544	4.39028	13.3391	13196.4	1.27955	25.156	4.50921	61.3688	26.0427	2.08084
	2016	0.0299963	74	66	66	75	66	62.774	68	30	163.95	8.10981	428.176	1071.35	53.7292	4.35734	13.322	13221.1	0.565345	26.551	6.5946	61.0206	26.0091	2.17817
	2017	0.0240444	59	66	66	60	66	63.404	68	28.8	168.503	7.91362	595.589	1120.67	59.9451	4.70334	14.0595	13459	1.31674	27.327	5.18108	61.4938	25.8987	2.28775

## Sheet: Arkusz4
Original set of data being subject for the analysis, without missing data, excluding synthetic measure value
Country	year	Immunization, BCG (% of one-year-old children)	Immunization, DPT (% of children ages 12-23 months)	Immunization, HepB3 (% of one-year-old children)	Immunization, measles (% of children ages 12-23 months)	Immunization, Pol3 (% of one-year-old children)	Life expectancy at birth, total (years)	Tuberculosis case detection rate (%, all forms)	Mortality rate, infant (per 1,000 live births)	Maternal mortality ratio (modeled estimate, per 100,000 live births)	Current health expenditure (% of GDP)	Current health expenditure per capita (current US$)	Current health expenditure per capita, PPP (current international $)	Domestic general government health expenditure (% of current health expenditure)	Domestic general government health expenditure (% of GDP)	Domestic general government health expenditure (% of general government expenditure)	GDP per capita, PPP (current international $)	GDP growth (annual %)	Unemployment, total (% of total labor force) (modeled ILO estimate)	Inflation, consumer prices (annual %)	Services, value added (% of GDP)	Industry (including construction), value added (% of GDP)	Agriculture, forestry, and fishing, value added (% of GDP)
BRASIL	2000	99	98	94	99	99	70.055	87	30.4	66	6.56182	245.357	591.384	25.8655	1.69725	4.922	9073.98	4.38795	9.894	7.04414	58.2519	23.0066	4.75046
	2001	99	98	91	99	99	70.486	87	28.6	61	6.72983	212.008	620.251	25.3814	1.70813	4.71411	9274.25	1.3899	9.61	6.84036	57.7137	22.6395	4.80104
	2002	99	99	92	96	99	70.896	87	26.8	62	8.18189	231.333	777.876	39.0712	3.19676	8.20762	9582	3.05346	9.371	8.45016	57.3481	22.4953	5.47527
	2003	99	99	97	97		71.29	87	25.2	63	7.84622	239.788	759.593	40.3012	3.16212	7.70604	9747.94	1.14083	9.991	14.7149	56.3578	23.0838	6.16718
	2004		99	96	97		71.67	87	23.6	66	8.06186	291.699	837.516	42.1477	3.39789	8.87505	10460.6	5.75996	9.105	6.59719	54.9205	24.3066	5.66531
	2005		99	98	98		72.04	87	22.1	67	8.25107	393.168	902.622	43.0956	3.55585	8.92733	11005	3.20213	9.568	6.86954	56.0759	24.1726	4.65117
	2006		99	99	99		72.405	87	20.8	68	8.34044	488.2	966.795	43.4853	3.62686	9.24042	11659.4	3.96199	8.639	4.18357	57.1381	23.544	4.37004
	2007		99	99	99		72.768	87	19.5	67	8.27788	604.982	1034.28	42.9729	3.55725	9.44612	12568.2	6.06987	8.327	3.64127	57.7262	23.1254	4.41692
	2008		99	96	99		73.129	87	18.5	66	8.11639	712.829	1075.83	44.4393	3.60687	9.63448	13332.1	5.0942	7.343	5.67859	56.8049	23.0853	4.56785
	2009		99	99	99		73.488	87	17.5	65	8.44724	721.845	1115.3	44.4585	3.75551	10.1113	13288.4	-0.125812	8.522	4.88803	59.1451	21.8786	4.47677
	2010	99	99	96	99	99	73.838	87	16.7	65	9.72347	1090.78	1384.37	35.2692	3.42939	8.83493	14320.4	7.52823	7.726	5.03873	57.6129	23.268	4.11576
	2011	99	99	98	99	98	74.174	87	16	59	9.78309	1288.08	1464.74	36.0266	3.52452	9.37924	15062	3.97442	6.917	6.63637	57.5682	23.1021	4.34203
	2012	99	95	96	99	96	74.488	87	15.4	60	10.0392	1234.05	1545.78	35.5196	3.56588	9.579	15506.6	1.92118	7.193	5.40355	58.7336	22.1336	4.16833
	2013	99	97	96	98	96	74.777	87	14.9	48	10.2385	1250.56	1634.55	34.7508	3.55796	9.49946	16111.4	3.00482	6.985	6.20434	59.6788	21.2248	4.50689
	2014	99	93	96	97	96	75.042	87	14.5	46	10.8198	1301.1	1751.74	33.8744	3.66515	9.68407	16358.4	0.503956	6.67	6.32915	61.251	20.4725	4.32561
	2015	99	96	96	96	98	75.284	87	14	44	11.4647	1003	1788.72	33.1583	3.80151	9.8956	15813.9	-3.54576	8.437	9.02981	62.3079	19.36	4.31915
	2016	90	89	89	95	72	75.509	87	14.6	51.125	11.7715	1015.93	1777.47	33.2239	3.91096	9.89572	15331.6	-3.30545	11.609	8.73913	63.1994	18.3528	4.89301
	2017	90	89	93	97	91	75.723	87	13.2	49.9853							15662.2	1.06386	12.827	3.44637	63.0818	18.3532	4.63471
CHINA	2000	84	85	60	84	86	71.955	33	30.1	58	4.47341	42.3537	129.499	21.9964	0.983046	6.08984	2936.29	8.49151	3.3	0.347806	39.7865	45.5373	14.6762
	2001	85	86	65	85	86	72.401	35	28.2	56	4.21248	43.8588	134.388	22.9176	0.967205	5.58924	3227.42	8.33991	3.8	0.719132	41.222	44.7946	13.9835
	2002	85	86	70	85	86	72.84	35	26.2	54	4.34348	49.4168	152.816	25.3858	1.10384	6.0258	3553.92	9.13065	4.2	-0.731976	42.2468	44.4517	13.3015
	2003	85	86	75	85		73.257	48	24.1	52	4.38032	56.0328	172.245	28.3737	1.24286	6.87653	3958.47	10.0356	4.6	1.1276	42.027	45.624	12.349
	2004		86	79	86		73.642	64	22.2	50	4.2569	63.699	188.108	30.244	1.28746	7.26606	4449.56	10.1112	4.5	3.82464	41.182	45.9014	12.9166
	2005		86	84	86		73.987	74	20.3	48	4.14222	72.3621	210.166	32.7577	1.3569	7.48883	5081.05	11.3958	4.5	1.77642	41.3347	47.0238	11.6415
	2006		93	91	93		74.291	80	18.6	45	3.91871	81.7903	229.243	35.1399	1.37703	7.56382	5867.8	12.7195	4.4	1.64943	41.8157	47.5586	10.6258
	2007		94	92	94		74.562	85	17.1	43	3.65868	97.7469	248.922	39.0261	1.42784	7.90136	6847.07	14.2314	4.3	4.81677	42.8685	46.8853	10.2462
	2008		97	95	97		74.808	87	15.8	40	3.87723	132.785	292.062	44.5224	1.72623	7.70858	7615.03	9.65429	4.6	5.92526	42.8586	46.9723	10.169
	2009		99	99	99		75.032	87	14.6	38	4.32182	163.712	357.177	49.3983	2.13491	8.37523	8352.69	9.39981	4.7	-0.728171	44.4058	45.958	9.63618
	2010	99	99	99	99	99	75.236	87	13.6	35	4.20799	187.733	384.196	51.9062	2.18421	8.75092	9303.73	10.6361	4.5	3.17533	44.1762	46.4986	9.32516
	2011	99	99	99	99	99	75.425	87	12.6	33	4.32551	237.934	438.563	53.7221	2.32376	8.60285	10355.5	9.55091	4.5	5.5539	44.2923	46.53	9.17764
	2012	99	99	99	99	99	75.602	87	11.6	31	4.5494	283.522	507.787	55.7353	2.53562	9.03729	11328.3	7.85963	4.6	2.61953	45.4625	45.4238	9.11369
	2013	99	99	99	99	99	75.769	87	10.8	29	4.71002	328.185	573.479	57.0503	2.68708	9.41684	12361.4	7.76862	4.6	2.62105	46.8797	44.1775	8.9429
	2014	99	99	99	99	99	75.932	87	10	28	4.77323	361.724	632.755	58.4155	2.7883	9.62654	13446.4	7.29952	4.6	1.92164	48.0418	43.284	8.67425
	2015	99	99	99	99	99	76.092	87	9.2	27	4.88872	392.846	703.495	60.181	2.94208	9.39328	14455	6.90532	4.6	1.43702	50.4638	41.1142	8.42204
	2016	99	99	99	99	99	76.252	87	8.6	22.925	4.98188	398.332	761.488	58.0153	2.89025	9.05126	15513.3	6.73668	4.5	2	51.803	40.0707	8.12625
	2017	99	99	99	99	99	76.41	87	8	20.7176							16782.2	6.75701	4.4	1.59314	51.8928	40.5411	7.56615
INDIA	2000	74	58		56	57	62.582	37	66.7	374	4.03493	18.5643	82.2938	20.6801	0.83443	3.29074	2156.69	3.84099	2.731	4.00944	42.5002	27.275	21.609
	2001	75	59		57	58	62.977	35	64.4	354	4.26278	19.8628	91.6087	18.8769	0.804681	3.1751	2270.72	4.82397	2.868	3.77929	43.7674	26.4422	21.6205
	2002	75	59		56	58	63.368	34	62.2	335	4.24017	20.3007	94.4257	18.1644	0.770202	2.86857	2354.27	3.80398	3.052	4.29715	44.759	27.6111	19.5367
	2003	77	61		60		63.759	34	60	316	4.00848	22.0672	96.588	18.7164	0.750243	2.74544	2544.11	7.86038	3.182	3.80586	44.8836	27.4404	19.5806
	2004		63	6	86		64.154	36	57.8	298	3.95739	25.1422	104.042	17.9824	0.711635	2.81008	2774.42	7.92294	3.098	3.76725	44.1148	29.2191	17.8147
	2005		65	8	86		64.556	36	55.7	280	3.79116	27.7514	110.663	20.1267	0.763037	3.03289	3039.13	7.92343	3.102	4.24634	44.4429	29.5338	17.6202
	2006		65	6	93		64.966	39	53.7	265	3.63478	29.6516	117.652	20.5062	0.745353	2.95241	3331.59	8.06073	2.737	5.79652	44.0432	30.9272	16.8094
	2007		64	6	94		65.383	41	51.6	250	3.51754	35.9635	126.418	20.8989	0.735127	2.95841	3628	7.66082	2.399	6.37288	44.0082	30.9032	16.7501
	2008		70	29	97		65.802	43	49.5	237	3.51468	37.9936	131.852	22.6273	0.795279	2.97089	3757.29	3.0867	2.268	8.34927	45.8825	31.1367	16.7909
	2009		74	37	99		66.219	44	47.4	225	3.48538	38.4124	140.903	25.6102	0.892613	3.19392	4026.38	7.86188	2.475	10.8824	45.9849	31.1214	16.7443
	2010	89	79	38	82	76	66.625	44	45.3	215	3.27212	45.2508	145.631	26.2063	0.857502	3.16941	4360.15	8.49759	2.444	11.9894	45.0337	30.7251	17.0265
	2011	90	82	44	84	79	67.013	44	43.2	206	3.24634	48.7228	150.497	28.8731	0.937319	3.48778	4624.56	5.24131	2.519	8.85836	45.4421	30.1617	17.192
	2012	90	82	73	83	79	67.377	44	41.1	197	3.32935	49.0514	163.687	27.9895	0.931869	3.51783	4909.58	5.45639	2.69	9.31245	46.3011	29.3985	16.8454
	2013	91	83	70	83	82	67.714	43	39.1	189	3.74944	56.2185	196.865	23.0712	0.865042	3.09947	5252.27	6.38611	2.823	10.9076	46.6987	28.4049	17.1484
	2014	89	85	79	85	84	68.021	56	37.2	181	3.61957	57.1511	205.894	23.664	0.856536	3.02726	5682.73	7.41023	2.765	6.35319	47.8224	27.6564	16.7919
	2015	87	87	87	87	86	68.302	59	35.3	174	3.59771	58.9663	221.763	25.6401	0.922456	3.14427	6133.89	7.99625	2.782	5.87243	47.7837	27.3474	16.1745
	2016	89	88	88	88	86	68.56	63	33.6	143.15	3.65833	62.7156	241.483	25.4267	0.930194	3.14427	6634.84	8.16953	2.73	4.94103	47.8226	26.6422	16.2498
	2017	91	88	88	88	88	68.803	65	32	129.874							7168.99	7.16789	2.557	2.49089	48.451	26.4982	15.6195
RUSSIA	2000	96	96		97	97	65.4837	100	16.6	57	5.00587	95.4175	367.606	59.3567	2.97132	9.7213	6825.41	10.0001	10.581	20.7988	49.7177	33.919	5.75172
	2001	96	96	43	97	97	65.3834	99	15.8	54	5.22819	118.122	414.326	58.0412	3.03451	9.67133	7361.38	5.10005	8.978	21.477	51.466	31.8374	5.87572
	2002	97	97	81	98	97	65.1288	99	14.8	51	5.50623	140.776	475.883	58.2995	3.21011	9.51893	8037.5	4.69999	7.875	15.7887	53.8437	29.0564	5.56571
	2003	97	96	94	98		65.0478	100	13.9	49	5.14926	164.678	512.198	58.0991	2.99167	9.203	9254.56	7.29995	8.21	13.6633	53.8175	28.6531	5.50295
	2004		97	96	98		65.471	97	12.8	44	4.74707	209.249	521.941	58.7671	2.78971	9.44207	10226.8	7.19995	7.763	10.8886	50.6583	31.7022	4.90444
	2005		98	97	99		65.5298	100	11.9	42	4.75844	271.987	604.028	61.1441	2.9095	9.90452	11822.4	6.39997	7.124	12.6853	48.806	32.6292	4.25592
	2006		98	98	99		66.7276	99	11.1	36	4.75322	352.75	760.337	61.7298	2.93415	10.1322	14912.2	8.20007	7.055	9.66865	49.7215	31.7803	3.86131
	2007		98	98	99		67.5868	99	10.3	34	4.73466	461.88	844.902	62.0542	2.93805	9.22401	16648.2	8.49998	6.002	9.0073	50.673	31.222	3.7789
	2008		98	98	99		67.9493	99	9.7	32	4.88993	609.865	1056.88	62.6274	3.06244	9.59382	20163.6	5.19997	6.205	14.1108	50.6957	30.7869	3.75334
	2009		98	98	98		68.6846	100	9.2	30	5.62815	516.699	1169.83	62.0669	3.49322	9.07606	19389.9	-7.79999	8.301	11.6473	53.7665	29.3269	4.08445
	2010	96	97	97	98	98	68.8412	100	8.9	29	4.95722	567.378	1089.47	61.3791	3.0427	8.59383	20490.1	4.5	7.369	6.84939	53.1202	29.9996	3.3439
	2011	95	97	97	98	97	69.6839	97	8.7	27	4.78151	684.753	1159.93	62.6506	2.99565	9.03167	24310	4.30003	6.536	8.44046	53.7557	29.2585	3.38578
	2012	96	97	97	98	98	70.0722	96	8.4	26	4.93199	760.071	1269.75	63.7075	3.14205	9.24172	25784.6	3.70006	5.436	5.07474	54.0942	29.2563	3.20012
	2013	96	97	97	98	98	70.5788	100	8.1	25	5.07075	811.169	1329.74	62.3806	3.16317	9.14695	26240.3	1.8	5.458	6.75467	55.9665	28.2052	3.16055
	2014	96	97	97	98	97	70.7437	100	7.8	25	5.17099	742.285	1355.6	61.7865	3.19498	9.16429	25751.5	0.699999	5.16	7.82017	55.5554	28.0663	3.35988
	2015	96	97	97	98	97	71.1834	100	7.3	25	5.277	501.853	1328.25	58.7185	3.09858	8.81615	24061.1	-2.30773	5.571	15.5344	56.0544	29.8874	3.8688
	2016	96	97	97	98	97	71.6512	100	6.9	17.2	5.27113	469.131	1329.29	56.95	3.00191	8.23394	24072.3	0.329282	5.559	7.04244	56.7602	29.4617	3.85075
	2017	95	97	97	98	96	72.119	98	6.5	14.9147							25766.9	1.6302	5.212	3.68333	56.2645	30.4717	3.5508
SOUTH AFRICA	2000	89	73	73	72	71	56.341	57	52.1	85	7.43742	221.783	562.333	36.7888	2.73614	10.8566	7719.26	4.2	30.229	5.33895	59.0705	29.0657	2.99475
	2001	89	71	72	69	71	55.273	48	52.9	89	7.45109	195.196	583.586	36.2733	2.70275	10.7207	7994.26	2.69999	30.896	5.7019	58.4589	29.5504	3.21638
	2002	89	70	72	65	70	54.299	61	53.6	95	6.88287	169.022	559.697	33.4394	2.30159	9.26925	8315.44	3.70038	33.473	9.49471	58.2647	29.693	3.38439
	2003	89	69	71	62		53.481	58	53.5	102	6.91404	254.304	582.64	34.2263	2.36642	9.30649	8613.59	2.94908	32.456	5.67942	60.0857	28.0077	3.05235
	2004		74	76	62		52.878	63	52.9	107	6.81141	322.716	608.986	41.3542	2.8168	11.0848	9136.41	4.55455	29.576	-0.69203	60.1254	27.3136	2.76347
	2005		79	79	62		52.567	59	52	112	6.70576	354.062	643.838	41.0621	2.75352	9.77358	9796.15	5.27706	29.253	2.06285	60.1015	27.1374	2.38962
	2006		82	83	65		52.614	64	50.5	119	6.58706	362.464	680.815	48.292	3.18102	11.5285	10524.3	5.6038	28.489	3.2439	60.7132	26.2356	2.33141
	2007		82	83	63		53.01	65	47.2	126	6.43132	386	711.456	49.6227	3.19139	11.7439	11240.3	5.36048	26.666	6.17781	60.1748	26.5263	2.64337
	2008		79	76	67		53.72	71	44.8	138	6.54576	372.355	753.947	50.6872	3.31786	11.572	11667.8	3.19105	22.433	10.0553	59.0687	28.2843	2.85948
	2009		76	74	70		54.701	73	40.4	148	7.11459	413.074	804.078	50.5299	3.595	11.3374	11416	-1.53809	23.538	7.26456	60.5099	27.5836	2.71343
	2010	70	72	71	64	72	55.888	73	38.4	154	7.41535	539.568	863.691	52.7776	3.91364	12.4453	11728.2	3.03973	24.693	4.06354	61.0192	27.3813	2.38737
	2011	72	69	76	68	69	57.201	75	37.3	154	7.49732	597.359	908.58	54.4353	4.08119	13.2176	12179.2	3.28417	24.653	5.01716	60.8747	26.9425	2.28547
	2012	73	65	68	68	65	58.545	68	36.1	152	7.75255	579.749	964.437	54.9716	4.2617	13.5864	12488.2	2.21335	24.732	5.72394	61.2851	26.6811	2.16948
	2013	73	73	70	66	73	59.83	68	34.2	145	7.72096	526.5	986.057	54.5425	4.21121	13.3291	12815.7	2.4852	24.569	5.7764	61.1674	26.6681	2.09776
	2014	77	77	80	71	77	60.993	68	32.5	140	7.93015	509.833	1032.94	53.7129	4.25951	13.3727	13090.5	1.84699	24.898	6.13602	61.0207	26.5451	2.17471
	2015	67	75	75	76	75	61.981	68	31.8	138	8.19779	470.797	1079.64	53.5544	4.39028	13.3391	13196.4	1.27955	25.156	4.50921	61.3688	26.0427	2.08084
	2016	74	66	66	75	66	62.774	68	30	163.95	8.10981	428.176	1071.35	53.7292	4.35734	13.322	13221.1	0.565345	26.551	6.5946	61.0206	26.0091	2.17817
	2017	59	66	66	60	66	63.404	68	28.8	168.503							13459	1.31674	27.327	5.18108	61.4938	25.8987	2.28775
