# Supplementary material for: Health System Outcomes in BRICS Countries and Their Association With the Economic Context
Source: Front Public Health. 2020 Mar 31;8:80. doi: 10.3389/fpubh.2020.00080 (PMC7136407; doi:10.3389/fpubh.2020.00080)
Supplement: Supplementary file 2 [file Data_Sheet_2.XLSX]

## Sheet: Arkusz1
Indicator	Titre			Country	Year/normalized indicator value
	s - stimulant d - destimulant	Series Code	Country Name		2000	2001	2002	2003	2004	2005	2006	2007	2008	2009	2010	2011	2012	2013	2014	2015	2016	2017
Immunization, BCG (% of one-year-old children)	s	SH.IMM.IBCG	Brazil	Brazil	1	1	1	1	1	1	1	1	1	1	1	1	1	1	1	1	0.64	0.775
		SH.IMM.IBCG	China	China	0.4	0.416667	0.416667	0.363636	0.561315	0.562604	0.58578	0.607564	0.628078	0.647429	1	1	1	1	1	1	1	1
		SH.IMM.IBCG	India	India	0	0	0	0	0	0.00930966	0.0681193	0.123396	0.17545	0.224554	0.655172	0.666667	0.653846	0.692308	0.545455	0.625	0.6	0.8
		SH.IMM.IBCG	Russian Federation	Russia	0.88	0.875	0.916667	0.909091	0.852998	0.862564	0.878899	0.894253	0.908711	0.92235	0.896552	0.851852	0.884615	0.884615	0.863636	0.90625	0.88	0.9
		SH.IMM.IBCG	South Africa	South Africa	0.6	0.583333	0.583333	0.545455	0.050677	0	0	0	0	0	0	0	0	0	0	0	0	0
Immunization, DPT (% of children ages 12-23 months)	s	SH.IMM.IDPT	Brazil	Brazil	1	1	1	1	1	1	1	1	1	1	1	1	0.882353	0.923077	0.727273	0.875	0.69697	0.69697
		SH.IMM.IDPT	China	China	0.675	0.692308	0.675	0.657895	0.638889	0.617647	0.823529	0.857143	0.931034	1	1	1	1	1	1	1	1	1
		SH.IMM.IDPT	India	India	0	0	0	0	0	0	0	0	0	0	0.259259	0.433333	0.5	0.384615	0.363636	0.5	0.666667	0.666667
		SH.IMM.IDPT	Russian Federation	Russia	0.95	0.948718	0.95	0.921053	0.944444	0.970588	0.970588	0.971429	0.965517	0.96	0.925926	0.933333	0.941176	0.923077	0.909091	0.916667	0.939394	0.939394
		SH.IMM.IDPT	South Africa	South Africa	0.375	0.307692	0.275	0.210526	0.305556	0.411765	0.5	0.514286	0.310345	0.08	0	0	0	0	0	0	0	0
Immunization, HepB3 (% of one-year-old children)	s	SH.IMM.HEPB	Brazil	Brazil	1	1	1	1	1	1	1	1	0.971014	1	0.95082	0.981818	0.903226	0.896552	0.85	0.875	0.69697	0.818182
		SH.IMM.HEPB	China	China	0.606481	0.688995	0.740566	0.755556	0.811111	0.844444	0.913978	0.924731	0.956522	1	1	1	1	1	1	1	1	1
		SH.IMM.HEPB	India	India	0	0	0	0	0	0	0	0	0	0	0	0	0.16129	0	0	0.5	0.666667	0.666667
		SH.IMM.HEPB	Russian Federation	Russia	0.162809	0.425837	0.870283	0.966667	1	0.988889	0.989247	0.989247	1	0.983871	0.967213	0.963636	0.935484	0.931034	0.9	0.916667	0.939394	0.939394
		SH.IMM.HEPB	South Africa	South Africa	0.756944	0.772727	0.764151	0.711111	0.777778	0.788889	0.827957	0.827957	0.681159	0.596774	0.540984	0.581818	0	0	0.05	0	0	0
Immunization, measles (% of children ages 12-23 months)	s	SH.IMM.MEAS	Brazil	Brazil	1	1	0.952381	0.973684	0.972222	0.972973	1	1	1	1	1	1	1	0.969697	0.928571	0.869565	0.833333	0.948718
		SH.IMM.MEAS	China	China	0.651163	0.666667	0.690476	0.657895	0.666667	0.648649	0.823529	0.861111	0.9375	1	1	1	1	1	1	1	1	1
		SH.IMM.MEAS	India	India	0	0	0	0	0.666667	0.648649	0.823529	0.861111	0.9375	1	0.514286	0.516129	0.483871	0.515152	0.5	0.478261	0.541667	0.717949
		SH.IMM.MEAS	Russian Federation	Russia	0.953488	0.952381	1	1	1	1	1	1	1	0.965517	0.971429	0.967742	0.967742	0.969697	0.964286	0.956522	0.958333	0.974359
		SH.IMM.MEAS	South Africa	South Africa	0.372093	0.285714	0.214286	0.0526316	0	0	0	0	0	0	0	0	0	0	0	0	0	0
Immunization, Pol3 (% of one-year-old children)	s	SH.IMM.POL3	Brazil	Brazil	1	1	1	1	1	1	1	1	1	1	1	0.966667	0.911765	0.884615	0.863636	0.958333	0.181818	0.757576
		SH.IMM.POL3	China	China	0.690476	0.682927	0.682927	0.714286	0.837968	0.838329	0.838706	0.839103	0.839519	0.839956	1	1	1	1	1	1	1	1
		SH.IMM.POL3	India	India	0	0	0	0	0	0	0	0	0	0	0.148148	0.333333	0.411765	0.346154	0.318182	0.458333	0.606061	0.666667
		SH.IMM.POL3	Russian Federation	Russia	0.952381	0.95122	0.95122	0.952381	0.976853	0.973351	0.969682	0.965833	0.96179	0.957539	0.962963	0.933333	0.970588	0.961538	0.909091	0.916667	0.939394	0.909091
		SH.IMM.POL3	South Africa	South Africa	0.333333	0.317073	0.292683	0.309524	0.250281	0.223458	0.195351	0.165867	0.134902	0.102341	0	0	0	0	0	0	0	0
Life expectancy at birth, total (years)	s	SP.DYN.LE00.IN	Brazil	Brazil	0.878314	0.888195	0.895151	0.900536	0.905028	0.909104	0.912995	0.916759	0.920381	0.924057	0.927744	0.931354	0.93469	0.937763	0.940424	0.94274	0.944873	0.947178
		SP.DYN.LE00.IN	China	China	1	1	1	1	1	1	1	1	1	1	1	1	1	1	1	1	1	1
		SP.DYN.LE00.IN	India	India	0.399705	0.44979	0.489132	0.519721	0.543055	0.559711	0.569821	0.5741	0.572932	0.566524	0.554941	0.538411	0.517793	0.494636	0.470446	0.447948	0.429292	0.415116
		SP.DYN.LE00.IN	Russian Federation	Russia	0.585542	0.590286	0.584099	0.584891	0.606481	0.605171	0.651085	0.676356	0.674757	0.687799	0.669486	0.684971	0.675804	0.67437	0.652698	0.652145	0.658645	0.670077
		SP.DYN.LE00.IN	South Africa	South Africa	0	0	0	0	0	0	0	0	0	0	0	0	0	0	0	0	0	0
Maternal mortality ratio (modeled estimate, per 100,000 live births)	d	SH.STA.MMRT	Brazil	Brazil	0.971609	0.976667	0.961268	0.947566	0.913386	0.894958	0.860262	0.847222	0.834146	0.820513	0.806452	0.821229	0.80117	0.859756	0.865385	0.872483	0.768825	0.771658
		SH.STA.MMRT	China	China	0.996845	0.993333	0.989437	0.988764	0.976378	0.97479	0.960699	0.958333	0.960976	0.958974	0.967742	0.96648	0.97076	0.97561	0.980769	0.986577	0.960988	0.962218
		SH.STA.MMRT	India	India	0	0	0	0	0	0	0	0	0	0	0	0	0	0	0	0	0.141738	0.251513
		SH.STA.MMRT	Russian Federation	Russia	1	1	1	1	1	1	1	1	1	1	1	1	1	1	1	1	1	1
		SH.STA.MMRT	South Africa	South Africa	0.911672	0.883333	0.84507	0.801498	0.751969	0.705882	0.637555	0.574074	0.482927	0.394872	0.327957	0.290503	0.263158	0.268293	0.262821	0.241611	0	0
Tuberculosis case detection rate (%, all forms)	s	SH.TBS.DTEC.ZS	Brazil	Brazil	0.80597	0.8125	0.815385	0.80303	0.836066	0.796875	0.8	0.793103	0.785714	0.767857	0.767857	0.811321	0.826923	0.77193	0.704545	0.682927	0.648649	0.666667
		SH.TBS.DTEC.ZS	China	China	0	0	0.0153846	0.212121	0.459016	0.59375	0.683333	0.758621	0.785714	0.767857	0.767857	0.811321	0.826923	0.77193	0.704545	0.682927	0.648649	0.666667
		SH.TBS.DTEC.ZS	India	India	0.0597015	0	0	0	0	0	0	0	0	0	0	0	0	0	0	0	0	0
		SH.TBS.DTEC.ZS	Russian Federation	Russia	1	1	1	1	1	1	1	1	1	1	1	1	1	1	1	1	1	1
		SH.TBS.DTEC.ZS	South Africa	South Africa	0.358209	0.203125	0.415385	0.363636	0.442623	0.359375	0.416667	0.413793	0.5	0.517857	0.517857	0.584906	0.461538	0.438596	0.272727	0.219512	0.135135	0.0909091
Mortality rate, infant (per 1,000 live births)	d	SP.DYN.IMRT.IN	Brazil	Brazil	0.724551	0.736626	0.746835	0.754881	0.76	0.767123	0.7723	0.77724	0.778894	0.782723	0.785714	0.788406	0.785933	0.780645	0.772109	0.760714	0.71161	0.737255
		SP.DYN.IMRT.IN	China	China	0.730539	0.744856	0.759494	0.778742	0.791111	0.808219	0.823944	0.835351	0.846734	0.858639	0.870879	0.886957	0.902141	0.912903	0.92517	0.932143	0.93633	0.941176
		SP.DYN.IMRT.IN	India	India	0	0	0	0	0	0	0	0	0	0	0	0	0	0	0	0	0	0
		SP.DYN.IMRT.IN	Russian Federation	Russia	1	1	1	1	1	1	1	1	1	1	1	1	1	1	1	1	1	1
		SP.DYN.IMRT.IN	South Africa	South Africa	0.291417	0.236626	0.181435	0.140998	0.108889	0.0844749	0.0751174	0.106538	0.11809	0.183246	0.18956	0.171014	0.152905	0.158065	0.159864	0.125	0.134831	0.12549
aggregated synthetic measure				Brazil	0.93116	0.934887	0.930113	0.931077	0.931856	0.926781	0.927284	0.926036	0.921128	0.921683	0.915399	0.922311	0.894006	0.891559	0.850216	0.870751	0.680339	0.791023
				China	0.638945	0.653972	0.663328	0.680988	0.749162	0.765381	0.828167	0.849106	0.876231	0.896984	0.956275	0.962751	0.966647	0.962271	0.956721	0.955739	0.949552	0.952229
				India	0.0510452	0.0499766	0.054348	0.0577468	0.134414	0.135297	0.162385	0.173179	0.18732	0.199009	0.236867	0.27643	0.303174	0.270318	0.244191	0.334394	0.405788	0.464953
				Russia	0.83158	0.860382	0.919141	0.926009	0.931197	0.933396	0.939945	0.944124	0.945642	0.941897	0.932619	0.926096	0.930601	0.927148	0.910978	0.918324	0.923907	0.925813
				South Africa	0.444297	0.398847	0.396816	0.348376	0.298641	0.285983	0.294739	0.289168	0.247491	0.208343	0.175151	0.180916	0.0975113	0.096106	0.0828235	0.0651248	0.0299963	0.0240444
